# Supplementary material for: Health Risks from Microplastics in Intravenous Infusions: Evidence from Italy, Spain, and Ecuador
Source: Toxics. 2025 Jul 16;13(7):597. doi: 10.3390/toxics13070597 (PMC12298248; doi:10.3390/toxics13070597)
Supplement: Supplementary file 1 [file toxics-13-00597-s001.zip]

Archive with 1 entries (1 files):
- toxics-3712744-supplementary.pdf
